# Supplementary material for: Optimal Combinations of Chemotherapy and Radiotherapy in Low-Grade Gliomas: A Mathematical Approach
Source: J Pers Med. 2021 Oct 16;11(10):1036. doi: 10.3390/jpm11101036 (PMC8537400; doi:10.3390/jpm11101036)
Supplement: Supplementary file 1 [file jpm-11-01036-s001.zip › jpm-1366364-SI/SIv2.log]

This is pdfTeX, Version 3.14159265-2.6-1.40.21 (TeX Live 2020/W32TeX) (preloaded format=pdflatex 2020.12.14)  19 OCT 2021 18:00
entering extended mode
 restricted \write18 enabled.
 %&-line parsing enabled.
**SIv2.tex
(./SIv2.tex
LaTeX2e <2020-02-02> patch level 5
L3 programming layer <2020-03-06>
(c:/texlive/2020/texmf-dist/tex/latex/base/article.cls
Document Class: article 2019/12/20 v1.4l Standard LaTeX document class
(c:/texlive/2020/texmf-dist/tex/latex/base/size10.clo
File: size10.clo 2019/12/20 v1.4l Standard LaTeX file (size option)
)
\c@part=\count167
\c@section=\count168
\c@subsection=\count169
\c@subsubsection=\count170
\c@paragraph=\count171
\c@subparagraph=\count172
\c@figure=\count173
\c@table=\count174
\abovecaptionskip=\skip47
\belowcaptionskip=\skip48
\bibindent=\dimen134
)
(c:/texlive/2020/texmf-dist/tex/latex/base/inputenc.sty
Package: inputenc 2018/08/11 v1.3c Input encoding file
\inpenc@prehook=\toks15
\inpenc@posthook=\toks16

(c:/texlive/2020/texmf-dist/tex/latex/base/latin1.def
File: latin1.def 2018/08/11 v1.3c Input encoding file
))
(c:/texlive/2020/texmf-dist/tex/latex/base/fontenc.sty
Package: fontenc 2020/02/11 v2.0o Standard LaTeX package
)
(c:/texlive/2020/texmf-dist/tex/latex/amsmath/amsmath.sty
Package: amsmath 2020/01/20 v2.17e AMS math features
\@mathmargin=\skip49

For additional information on amsmath, use the `?' option.
(c:/texlive/2020/texmf-dist/tex/latex/amsmath/amstext.sty
Package: amstext 2000/06/29 v2.01 AMS text

(c:/texlive/2020/texmf-dist/tex/latex/amsmath/amsgen.sty
File: amsgen.sty 1999/11/30 v2.0 generic functions
\@emptytoks=\toks17
\ex@=\dimen135
))
(c:/texlive/2020/texmf-dist/tex/latex/amsmath/amsbsy.sty
Package: amsbsy 1999/11/29 v1.2d Bold Symbols
\pmbraise@=\dimen136
)
(c:/texlive/2020/texmf-dist/tex/latex/amsmath/amsopn.sty
Package: amsopn 2016/03/08 v2.02 operator names
)
\inf@bad=\count175
LaTeX Info: Redefining \frac on input line 227.
\uproot@=\count176
\leftroot@=\count177
LaTeX Info: Redefining \overline on input line 389.
\classnum@=\count178
\DOTSCASE@=\count179
LaTeX Info: Redefining \ldots on input line 486.
LaTeX Info: Redefining \dots on input line 489.
LaTeX Info: Redefining \cdots on input line 610.
\Mathstrutbox@=\box45
\strutbox@=\box46
\big@size=\dimen137
LaTeX Font Info:    Redeclaring font encoding OML on input line 733.
LaTeX Font Info:    Redeclaring font encoding OMS on input line 734.
\macc@depth=\count180
\c@MaxMatrixCols=\count181
\dotsspace@=\muskip16
\c@parentequation=\count182
\dspbrk@lvl=\count183
\tag@help=\toks18
\row@=\count184
\column@=\count185
\maxfields@=\count186
\andhelp@=\toks19
\eqnshift@=\dimen138
\alignsep@=\dimen139
\tagshift@=\dimen140
\tagwidth@=\dimen141
\totwidth@=\dimen142
\lineht@=\dimen143
\@envbody=\toks20
\multlinegap=\skip50
\multlinetaggap=\skip51
\mathdisplay@stack=\toks21
LaTeX Info: Redefining \[ on input line 2859.
LaTeX Info: Redefining \] on input line 2860.
)
(c:/texlive/2020/texmf-dist/tex/latex/amsfonts/amsfonts.sty
Package: amsfonts 2013/01/14 v3.01 Basic AMSFonts support
\symAMSa=\mathgroup4
\symAMSb=\mathgroup5
LaTeX Font Info:    Redeclaring math symbol \hbar on input line 98.
LaTeX Font Info:    Overwriting math alphabet `\mathfrak' in version `bold'
(Font)                  U/euf/m/n --> U/euf/b/n on input line 106.
)
(c:/texlive/2020/texmf-dist/tex/latex/amsfonts/amssymb.sty
Package: amssymb 2013/01/14 v3.01 AMS font symbols
)
(c:/texlive/2020/texmf-dist/tex/latex/base/makeidx.sty
Package: makeidx 2014/09/29 v1.0m Standard LaTeX package
)
(c:/texlive/2020/texmf-dist/tex/latex/graphics/graphicx.sty
Package: graphicx 2019/11/30 v1.2a Enhanced LaTeX Graphics (DPC,SPQR)

(c:/texlive/2020/texmf-dist/tex/latex/graphics/keyval.sty
Package: keyval 2014/10/28 v1.15 key=value parser (DPC)
\KV@toks@=\toks22
)
(c:/texlive/2020/texmf-dist/tex/latex/graphics/graphics.sty
Package: graphics 2019/11/30 v1.4a Standard LaTeX Graphics (DPC,SPQR)

(c:/texlive/2020/texmf-dist/tex/latex/graphics/trig.sty
Package: trig 2016/01/03 v1.10 sin cos tan (DPC)
)
(c:/texlive/2020/texmf-dist/tex/latex/graphics-cfg/graphics.cfg
File: graphics.cfg 2016/06/04 v1.11 sample graphics configuration
)
Package graphics Info: Driver file: pdftex.def on input line 105.

(c:/texlive/2020/texmf-dist/tex/latex/graphics-def/pdftex.def
File: pdftex.def 2018/01/08 v1.0l Graphics/color driver for pdftex
))
\Gin@req@height=\dimen144
\Gin@req@width=\dimen145
)
(c:/texlive/2020/texmf-dist/tex/latex/geometry/geometry.sty
Package: geometry 2020/01/02 v5.9 Page Geometry

(c:/texlive/2020/texmf-dist/tex/generic/iftex/ifvtex.sty
Package: ifvtex 2019/10/25 v1.7 ifvtex legacy package. Use iftex instead.

(c:/texlive/2020/texmf-dist/tex/generic/iftex/iftex.sty
Package: iftex 2020/03/06 v1.0d TeX engine tests
))
\Gm@cnth=\count187
\Gm@cntv=\count188
\c@Gm@tempcnt=\count189
\Gm@bindingoffset=\dimen146
\Gm@wd@mp=\dimen147
\Gm@odd@mp=\dimen148
\Gm@even@mp=\dimen149
\Gm@layoutwidth=\dimen150
\Gm@layoutheight=\dimen151
\Gm@layouthoffset=\dimen152
\Gm@layoutvoffset=\dimen153
\Gm@dimlist=\toks23
)
(c:/texlive/2020/texmf-dist/tex/latex/base/fontenc.sty
Package: fontenc 2020/02/11 v2.0o Standard LaTeX package
)
(c:/texlive/2020/texmf-dist/tex/latex/psnfss/mathpazo.sty
Package: mathpazo 2005/04/12 PSNFSS-v9.2a Palatino w/ Pazo Math (D.Puga, WaS) 
\symupright=\mathgroup6
)
(c:/texlive/2020/texmf-dist/tex/latex/caption/caption.sty
Package: caption 2020/01/03 v3.4h Customizing captions (AR)

(c:/texlive/2020/texmf-dist/tex/latex/caption/caption3.sty
Package: caption3 2020/01/03 v1.8h caption3 kernel (AR)
Package caption3 Info: TeX engine: e-TeX on input line 61.
\captionmargin=\dimen154
\captionmargin@=\dimen155
\captionwidth=\dimen156
\caption@tempdima=\dimen157
\caption@indent=\dimen158
\caption@parindent=\dimen159
\caption@hangindent=\dimen160
Package caption Info: Standard document class detected.
)
\c@caption@flags=\count190
\c@continuedfloat=\count191
)
(c:/texlive/2020/texmf-dist/tex/latex/subfig/subfig.sty
Package: subfig 2005/06/28 ver: 1.3 subfig package
\c@KVtest=\count192
\sf@farskip=\skip52
\sf@captopadj=\dimen161
\sf@capskip=\skip53
\sf@nearskip=\skip54
\c@subfigure=\count193
\c@subfigure@save=\count194
\c@lofdepth=\count195
\c@subtable=\count196
\c@subtable@save=\count197
\c@lotdepth=\count198
\sf@top=\skip55
\sf@bottom=\skip56
)
(c:/texlive/2020/texmf-dist/tex/latex/float/float.sty
Package: float 2001/11/08 v1.3d Float enhancements (AL)
\c@float@type=\count199
\float@exts=\toks24
\float@box=\box47
\@float@everytoks=\toks25
\@floatcapt=\box48
)
(c:/texlive/2020/texmf-dist/tex/latex/l3backend/l3backend-pdfmode.def
File: l3backend-pdfmode.def 2020-03-12 L3 backend support: PDF mode
\l__kernel_color_stack_int=\count266
\l__pdf_internal_box=\box49
)
(./SIv2.aux)
\openout1 = `SIv2.aux'.

LaTeX Font Info:    Checking defaults for OML/cmm/m/it on input line 23.
LaTeX Font Info:    ... okay on input line 23.
LaTeX Font Info:    Checking defaults for OMS/cmsy/m/n on input line 23.
LaTeX Font Info:    ... okay on input line 23.
LaTeX Font Info:    Checking defaults for OT1/cmr/m/n on input line 23.
LaTeX Font Info:    ... okay on input line 23.
LaTeX Font Info:    Checking defaults for T1/cmr/m/n on input line 23.
LaTeX Font Info:    ... okay on input line 23.
LaTeX Font Info:    Checking defaults for TS1/cmr/m/n on input line 23.
LaTeX Font Info:    ... okay on input line 23.
LaTeX Font Info:    Checking defaults for OMX/cmex/m/n on input line 23.
LaTeX Font Info:    ... okay on input line 23.
LaTeX Font Info:    Checking defaults for U/cmr/m/n on input line 23.
LaTeX Font Info:    ... okay on input line 23.
LaTeX Font Info:    Trying to load font information for T1+ppl on input line 23
.
 (c:/texlive/2020/texmf-dist/tex/latex/psnfss/t1ppl.fd
File: t1ppl.fd 2001/06/04 font definitions for T1/ppl.
)
(c:/texlive/2020/texmf-dist/tex/context/base/mkii/supp-pdf.mkii
[Loading MPS to PDF converter (version 2006.09.02).]
\scratchcounter=\count267
\scratchdimen=\dimen162
\scratchbox=\box50
\nofMPsegments=\count268
\nofMParguments=\count269
\everyMPshowfont=\toks26
\MPscratchCnt=\count270
\MPscratchDim=\dimen163
\MPnumerator=\count271
\makeMPintoPDFobject=\count272
\everyMPtoPDFconversion=\toks27
) (c:/texlive/2020/texmf-dist/tex/latex/epstopdf-pkg/epstopdf-base.sty
Package: epstopdf-base 2020-01-24 v2.11 Base part for package epstopdf
Package epstopdf-base Info: Redefining graphics rule for `.eps' on input line 4
85.

(c:/texlive/2020/texmf-dist/tex/latex/latexconfig/epstopdf-sys.cfg
File: epstopdf-sys.cfg 2010/07/13 v1.3 Configuration of (r)epstopdf for TeX Liv
e
))
*geometry* driver: auto-detecting
*geometry* detected driver: pdftex
*geometry* verbose mode - [ preamble ] result:
* driver: pdftex
* paper: a4paper
* layout: <same size as paper>
* layoutoffset:(h,v)=(0.0pt,0.0pt)
* modes: 
* h-part:(L,W,R)=(56.9055pt, 483.69687pt, 56.9055pt)
* v-part:(T,H,B)=(56.9055pt, 731.23584pt, 56.9055pt)
* \paperwidth=597.50787pt
* \paperheight=845.04684pt
* \textwidth=483.69687pt
* \textheight=731.23584pt
* \oddsidemargin=-15.36449pt
* \evensidemargin=-15.36449pt
* \topmargin=-52.36449pt
* \headheight=12.0pt
* \headsep=25.0pt
* \topskip=10.0pt
* \footskip=30.0pt
* \marginparwidth=57.0pt
* \marginparsep=11.0pt
* \columnsep=10.0pt
* \skip\footins=9.0pt plus 4.0pt minus 2.0pt
* \hoffset=0.0pt
* \voffset=0.0pt
* \mag=1000
* \@twocolumnfalse
* \@twosidefalse
* \@mparswitchfalse
* \@reversemarginfalse
* (1in=72.27pt=25.4mm, 1cm=28.453pt)

Package caption Info: Begin \AtBeginDocument code.
Package caption Info: subfig package v1.3 is loaded.
Package caption Info: float package is loaded.
Package caption Info: End \AtBeginDocument code.
LaTeX Font Info:    Trying to load font information for OT1+ppl on input line 3
2.
(c:/texlive/2020/texmf-dist/tex/latex/psnfss/ot1ppl.fd
File: ot1ppl.fd 2001/06/04 font definitions for OT1/ppl.
)
LaTeX Font Info:    Trying to load font information for OML+zplm on input line 
32.

(c:/texlive/2020/texmf-dist/tex/latex/psnfss/omlzplm.fd
File: omlzplm.fd 2002/09/08 Fontinst v1.914 font definitions for OML/zplm.
)
LaTeX Font Info:    Trying to load font information for OMS+zplm on input line 
32.

(c:/texlive/2020/texmf-dist/tex/latex/psnfss/omszplm.fd
File: omszplm.fd 2002/09/08 Fontinst v1.914 font definitions for OMS/zplm.
)
LaTeX Font Info:    Trying to load font information for OMX+zplm on input line 
32.

(c:/texlive/2020/texmf-dist/tex/latex/psnfss/omxzplm.fd
File: omxzplm.fd 2002/09/08 Fontinst v1.914 font definitions for OMX/zplm.
)
LaTeX Font Info:    Font shape `U/msa/m/n' will be
(Font)              scaled to size 12.50409pt on input line 32.
LaTeX Font Info:    Font shape `U/msa/m/n' will be
(Font)              scaled to size 9.37807pt on input line 32.
LaTeX Font Info:    Font shape `U/msa/m/n' will be
(Font)              scaled to size 7.29405pt on input line 32.
LaTeX Font Info:    Font shape `U/msb/m/n' will be
(Font)              scaled to size 12.50409pt on input line 32.
LaTeX Font Info:    Font shape `U/msb/m/n' will be
(Font)              scaled to size 9.37807pt on input line 32.
LaTeX Font Info:    Font shape `U/msb/m/n' will be
(Font)              scaled to size 7.29405pt on input line 32.
LaTeX Font Info:    Trying to load font information for OT1+zplm on input line 
32.

(c:/texlive/2020/texmf-dist/tex/latex/psnfss/ot1zplm.fd
File: ot1zplm.fd 2002/09/08 Fontinst v1.914 font definitions for OT1/zplm.
)
LaTeX Font Info:    Trying to load font information for TS1+ppl on input line 3
2.

(c:/texlive/2020/texmf-dist/tex/latex/psnfss/ts1ppl.fd
File: ts1ppl.fd 2001/06/04 font definitions for TS1/ppl.
)
LaTeX Font Info:    Font shape `U/msa/m/n' will be
(Font)              scaled to size 10.42007pt on input line 41.
LaTeX Font Info:    Font shape `U/msa/m/n' will be
(Font)              scaled to size 7.91925pt on input line 41.
LaTeX Font Info:    Font shape `U/msa/m/n' will be
(Font)              scaled to size 6.25204pt on input line 41.
LaTeX Font Info:    Font shape `U/msb/m/n' will be
(Font)              scaled to size 10.42007pt on input line 41.
LaTeX Font Info:    Font shape `U/msb/m/n' will be
(Font)              scaled to size 7.91925pt on input line 41.
LaTeX Font Info:    Font shape `U/msb/m/n' will be
(Font)              scaled to size 6.25204pt on input line 41.
 [1

{c:/texlive/2020/texmf-var/fonts/map/pdftex/updmap/pdftex.map}]
<P25v.jpg, id=14, 562.1pt x 421.575pt>
File: P25v.jpg Graphic file (type jpg)
<use P25v.jpg>
Package pdftex.def Info: P25v.jpg  used on input line 122.
(pdftex.def)             Requested size: 185.49358pt x 139.12018pt.
<P57v.jpg, id=15, 562.1pt x 421.575pt>
File: P57v.jpg Graphic file (type jpg)
<use P57v.jpg>
Package pdftex.def Info: P57v.jpg  used on input line 123.
(pdftex.def)             Requested size: 185.49358pt x 139.12018pt.
<P25ki.jpg, id=16, 562.1pt x 421.575pt>
File: P25ki.jpg Graphic file (type jpg)
<use P25ki.jpg>
Package pdftex.def Info: P25ki.jpg  used on input line 124.
(pdftex.def)             Requested size: 185.49358pt x 139.12018pt.
<P57ki.jpg, id=17, 562.1pt x 421.575pt>
File: P57ki.jpg Graphic file (type jpg)
<use P57ki.jpg>
Package pdftex.def Info: P57ki.jpg  used on input line 125.
(pdftex.def)             Requested size: 185.49358pt x 139.12018pt.
<P91v.jpg, id=18, 562.1pt x 421.575pt>
File: P91v.jpg Graphic file (type jpg)
<use P91v.jpg>
Package pdftex.def Info: P91v.jpg  used on input line 126.
(pdftex.def)             Requested size: 185.49358pt x 139.12018pt.
<P105v.jpg, id=19, 562.1pt x 421.575pt>
File: P105v.jpg Graphic file (type jpg)
<use P105v.jpg>
Package pdftex.def Info: P105v.jpg  used on input line 127.
(pdftex.def)             Requested size: 185.49358pt x 139.12018pt.
<P91ki.jpg, id=20, 562.1pt x 421.575pt>
File: P91ki.jpg Graphic file (type jpg)
<use P91ki.jpg>
Package pdftex.def Info: P91ki.jpg  used on input line 128.
(pdftex.def)             Requested size: 185.49358pt x 139.12018pt.
<P105ki.jpg, id=21, 562.1pt x 421.575pt>
File: P105ki.jpg Graphic file (type jpg)
<use P105ki.jpg>
Package pdftex.def Info: P105ki.jpg  used on input line 129.
(pdftex.def)             Requested size: 185.49358pt x 139.12018pt.
 [2 <./P25v.jpg> <./P57v.jpg> <./P25ki.jpg> <./P57ki.jpg> <./P91v.jpg> <./P105v
.jpg> <./P91ki.jpg> <./P105ki.jpg>]
<P107v.jpg, id=25, 562.1pt x 421.575pt>
File: P107v.jpg Graphic file (type jpg)
<use P107v.jpg>
Package pdftex.def Info: P107v.jpg  used on input line 137.
(pdftex.def)             Requested size: 185.49358pt x 139.12018pt.
<P108v.jpg, id=26, 562.1pt x 421.575pt>
File: P108v.jpg Graphic file (type jpg)
<use P108v.jpg>
Package pdftex.def Info: P108v.jpg  used on input line 138.
(pdftex.def)             Requested size: 185.49358pt x 139.12018pt.
<P107ki.jpg, id=27, 562.1pt x 421.575pt>
File: P107ki.jpg Graphic file (type jpg)
<use P107ki.jpg>
Package pdftex.def Info: P107ki.jpg  used on input line 139.
(pdftex.def)             Requested size: 185.49358pt x 139.12018pt.
<P108ki.jpg, id=28, 562.1pt x 421.575pt>
File: P108ki.jpg Graphic file (type jpg)
<use P108ki.jpg>
Package pdftex.def Info: P108ki.jpg  used on input line 140.
(pdftex.def)             Requested size: 185.49358pt x 139.12018pt.
<P121v.jpg, id=29, 562.1pt x 421.575pt>
File: P121v.jpg Graphic file (type jpg)
<use P121v.jpg>
Package pdftex.def Info: P121v.jpg  used on input line 141.
(pdftex.def)             Requested size: 185.49358pt x 139.12018pt.
<P124v.jpg, id=30, 562.1pt x 421.575pt>
File: P124v.jpg Graphic file (type jpg)
<use P124v.jpg>
Package pdftex.def Info: P124v.jpg  used on input line 142.
(pdftex.def)             Requested size: 185.49358pt x 139.12018pt.
<P121ki.jpg, id=31, 562.1pt x 421.575pt>
File: P121ki.jpg Graphic file (type jpg)
<use P121ki.jpg>
Package pdftex.def Info: P121ki.jpg  used on input line 143.
(pdftex.def)             Requested size: 185.49358pt x 139.12018pt.
<P124ki.jpg, id=32, 562.1pt x 421.575pt>
File: P124ki.jpg Graphic file (type jpg)
<use P124ki.jpg>
Package pdftex.def Info: P124ki.jpg  used on input line 144.
(pdftex.def)             Requested size: 185.49358pt x 139.12018pt.
<P151Rv.jpg, id=33, 562.1pt x 421.575pt>
File: P151Rv.jpg Graphic file (type jpg)
<use P151Rv.jpg>
Package pdftex.def Info: P151Rv.jpg  used on input line 150.
(pdftex.def)             Requested size: 185.49358pt x 139.12018pt.
<P151Qv.jpg, id=34, 562.1pt x 421.575pt>
File: P151Qv.jpg Graphic file (type jpg)
<use P151Qv.jpg>
Package pdftex.def Info: P151Qv.jpg  used on input line 151.
(pdftex.def)             Requested size: 185.49358pt x 139.12018pt.
<P151Rki.jpg, id=35, 562.1pt x 421.575pt>
File: P151Rki.jpg Graphic file (type jpg)
<use P151Rki.jpg>
Package pdftex.def Info: P151Rki.jpg  used on input line 152.
(pdftex.def)             Requested size: 185.49358pt x 139.12018pt.
<P151Qki.jpg, id=36, 562.1pt x 421.575pt>
File: P151Qki.jpg Graphic file (type jpg)
<use P151Qki.jpg>
Package pdftex.def Info: P151Qki.jpg  used on input line 153.
(pdftex.def)             Requested size: 185.49358pt x 139.12018pt.
<P159v.jpg, id=37, 562.1pt x 421.575pt>
File: P159v.jpg Graphic file (type jpg)
<use P159v.jpg>
Package pdftex.def Info: P159v.jpg  used on input line 154.
(pdftex.def)             Requested size: 185.49358pt x 139.12018pt.
<P203v.jpg, id=38, 562.1pt x 421.575pt>
File: P203v.jpg Graphic file (type jpg)
<use P203v.jpg>
Package pdftex.def Info: P203v.jpg  used on input line 155.
(pdftex.def)             Requested size: 185.49358pt x 139.12018pt.
<P159ki.jpg, id=39, 562.1pt x 421.575pt>
File: P159ki.jpg Graphic file (type jpg)
<use P159ki.jpg>
Package pdftex.def Info: P159ki.jpg  used on input line 156.
(pdftex.def)             Requested size: 185.49358pt x 139.12018pt.
<P203ki.jpg, id=40, 562.1pt x 421.575pt>
File: P203ki.jpg Graphic file (type jpg)
<use P203ki.jpg>
Package pdftex.def Info: P203ki.jpg  used on input line 157.
(pdftex.def)             Requested size: 185.49358pt x 139.12018pt.
<P213v.jpg, id=41, 562.1pt x 421.575pt>
File: P213v.jpg Graphic file (type jpg)
<use P213v.jpg>
Package pdftex.def Info: P213v.jpg  used on input line 164.
(pdftex.def)             Requested size: 185.49358pt x 139.12018pt.
<P234v.jpg, id=42, 562.1pt x 421.575pt>
File: P234v.jpg Graphic file (type jpg)
<use P234v.jpg>
Package pdftex.def Info: P234v.jpg  used on input line 165.
(pdftex.def)             Requested size: 185.49358pt x 139.12018pt.
<P213ki.jpg, id=43, 562.1pt x 421.575pt>
File: P213ki.jpg Graphic file (type jpg)
<use P213ki.jpg>
Package pdftex.def Info: P213ki.jpg  used on input line 166.
(pdftex.def)             Requested size: 185.49358pt x 139.12018pt.
<P234ki.jpg, id=44, 562.1pt x 421.575pt>
File: P234ki.jpg Graphic file (type jpg)
<use P234ki.jpg>
Package pdftex.def Info: P234ki.jpg  used on input line 167.
(pdftex.def)             Requested size: 185.49358pt x 139.12018pt.

[3 <./P107v.jpg> <./P108v.jpg> <./P107ki.jpg> <./P108ki.jpg> <./P121v.jpg> <./P
124v.jpg> <./P121ki.jpg> <./P124ki.jpg>] [4 <./P151Rv.jpg> <./P151Qv.jpg> <./P1
51Rki.jpg> <./P151Qki.jpg> <./P159v.jpg> <./P203v.jpg> <./P159ki.jpg> <./P203ki
.jpg>] [5 <./P213v.jpg> <./P234v.jpg> <./P213ki.jpg> <./P234ki.jpg>]
(./SIv2.aux) ) 
Here is how much of TeX's memory you used:
 4784 strings out of 480608
 67326 string characters out of 5907535
 311556 words of memory out of 5000000
 20603 multiletter control sequences out of 15000+600000
 562195 words of font info for 96 fonts, out of 8000000 for 9000
 1141 hyphenation exceptions out of 8191
 41i,15n,49p,673b,369s stack positions out of 5000i,500n,10000p,200000b,80000s
{c:/texlive/2020/texmf-dist/fonts/enc/dvips/base/8r.enc}<c:/texli
ve/2020/texmf-dist/fonts/type1/public/amsfonts/cm/cmex10.pfb><c:/texlive/2020/t
exmf-dist/fonts/type1/public/amsfonts/cm/cmmi10.pfb><c:/texlive/2020/texmf-dist
/fonts/type1/public/amsfonts/cm/cmr10.pfb><c:/texlive/2020/texmf-dist/fonts/typ
e1/public/amsfonts/cm/cmsy10.pfb><c:/texlive/2020/texmf-dist/fonts/type1/public
/mathpazo/fplmri.pfb><c:/texlive/2020/texmf-dist/fonts/type1/urw/palatino/uplb8
a.pfb><c:/texlive/2020/texmf-dist/fonts/type1/urw/palatino/uplr8a.pfb><c:/texli
ve/2020/texmf-dist/fonts/type1/urw/palatino/uplri8a.pfb>
Output written on SIv2.pdf (5 pages, 845436 bytes).
PDF statistics:
 81 PDF objects out of 1000 (max. 8388607)
 37 compressed objects within 1 object stream
 0 named destinations out of 1000 (max. 500000)
 141 words of extra memory for PDF output out of 10000 (max. 10000000)
